# Supplementary material for: Design of Three Residues Peptides against SARS-CoV-2 Infection
Source: Viruses. 2022 Sep 22;14(10):2103. doi: 10.3390/v14102103 (PMC9612326; doi:10.3390/v14102103)
Supplement: Supplementary file 1 [file viruses-14-02103-s001.zip]

Archive with 1 entries (1 files):
- viruses-1873540-supplementary.pdf
